# Supplementary material for: Diversity and distribution of Wolbachia in relation to geography, host plant affiliation and life cycle of a heterogonic gall wasp
Source: BMC Evol Biol. 2018 Mar 27;18:37. doi: 10.1186/s12862-018-1151-z (PMC5870337; doi:10.1186/s12862-018-1151-z)
Supplement: Supplementary file 1 — Table S1. Infection frequencies of Wolbachia strains in B. treatae populations by host plant, generation and sex. Host = host plant of B. treatae, Gen = generation examined, Sex = female (f), male (m), n = sample size and Wolbachia infection. (XLSX 23 kb) [file 12862_2018_1151_MOESM1_ESM.xlsx]

## Sheet: Table 1
							Wolbachia infection prevalence
#	Site Location	Latitude	Longitude	Host	Gen.	n	not inf.	wTre 1	wTre 2	wTre 3	wTre 4	wTre1&3	wTre2&3	wTre1&2&3
1	Quartz Mountains, OK	34.8901	-99.3011	Qf	A,S	40	1	0	0	0	0	0	0	0
2	Irion, TX	31.2147	-100.842	Qf	A	9	0.89	0.11	0	0	0	0	0	0
3	San Marcos, TX	29.9373	-98.0099	Qf	A	20	0.35	0.65	0	0	0	0	0	0
4	Luling, TX	29.6808	-97.650750	Qv	A	10	0	0.9	0	0	0	0.1	0	0
5	Encino, TX	26.8942	-98.1352	Qf	A,S	50	0	1	0	0	0	0	0	0
6	Live Oak Park, TX	27.8544	-97.2105	Qf	A,S	46	0	1	0	0	0	0	0	0
7	Rice University, TX	29.7174	-95.4023	Qv	A,S	30	1	0	0	0	0	0	0	0
8	Picayune, MS	30.5271	-89.6812	Qv	S	15	0.133333	0.866667	0	0	0	0	0	0
9	Gautier, MS	30.3804	-88.6103	Qv	S	28	0	0.142857	0.857143	0	0	0	0	0
10	Gulf Shores, AL	30.255450	-87.7205	Qg	A,S	20	0.05	0	0.95	0	0	0	0	0
11	Inlet Beach, FL	30.2743	-86.0039	Qg	A,S	19	1	0	0	0	0	0	0	0
12	Parker, FL	30.1124	-85.6036	Qg	A	10	0.9	0	0	0.1	0	0	0	0
13	Lanark Village, FL	29.8884	-84.577	Qg	S	16	1	0	0	0	0	0	0	0
14	Ochlockonee, FL	29.9601	-84.3851	Qg	A	10	1	0	0	0	0	0	0	0
15	Perry, FL	30.116100	-83.589542	Qv	A,S	30	0.933333	0	0	0	0.0666667	0	0	0
16	Sapelo Island, GA	31.3975	-81.2786	Qv	A	10	0	0	0	0	0	0	1	0
17	High Springs, FL	29.843750	-82.6319	Qv	S	3	0	0	1	0	0	0	0	0
18	Progress Park, FL	29.7812	-82.4734	Qv	A	10	0.3	0	0.1	0.6	0	0	0	0
19	Cedar Key, FL	29.1506	-83.0477	Qg	S	11	0	0	0.454545	0.545455	0	0	0	0
20	Lake Lizzie, FL	28.2277	-81.18	Qg	A,S	30	1	0	0	0	0	0	0	0
21	Hickory, FL	27.3779	-81.0969	Qv	A	6	0	0	0	0	0	0	0	1
22	Kissimmee River, FL	27.3779	-81.0969	Qv	S	20	0	0	0	0	0	0.05	0	0.95
23	Dickinson St. Park, FL	27.0262	-80.1092	Qg	S	20	0	0	0	1	0	0	0	0

## Sheet: Table 2
Sequence Diversity (within populations)
	n ind	n ht	hd	Ks	Ka	Ks/Ka		Key:
East	239	54	0.02098					n ind = number indivudals
West	224	38	0.00452					n ht = number of haplotypes
infected West	137	21	0.0042					hd = haplotype diversity
uninfected West	87	19	0.00268					Ks = syn. subst
infected East	123	31	0.02					Ka = nonsyn subst
uninfected East	116	26	0.02					Ks/Ka nonsyn/syn subst rate
Qg	140	25	0.0156
Qf	169	27	0.00448
Qv_all	166	47	0.0383
Qv_East	106	31	0.02192
Qv_West	60	16	0.00433
sex_west			0.00419
asex_west			0.00454
sex_east			0.01876
asex_east			0.01839
Sequence Divergence (between populations)
	n ind	n ht	hd
West x East	463	92	0.06275
inf x uninf West	239	54	0.00535921
inf x uninf East	224	38	0.0220281
Qf x Qv-West			0.00460668
Qf x Qv-East			0.0628831
Qf x Qg			0.0630948
Qg x Qv-West			0.062082
Qg x Qv-East			0.0241943
Qv West x Qv-East			0.0620151
West sex x West asex			0.00434443
West sex x East sex			0.062509
West sex x East asex			0.0621457
West asex x East sex			0.0629604
West asex x East asex			0.0625959
East sex x East asex			0.0185621

## Sheet: Table S1
#	Site Location	Host	Gen.	Sex	n	not inf.	wTre 1	wTre 2	wTre 3	wTre 4	wTre1&3	wTre2&3	wTre1&2&3
1	Quartz Mountains, OK	Qf	Sexual	m	10	10
1	Quartz Mountains, OK	Qf	Sexual	f	10	10
1	Quartz Mountains, OK	Qf	Asexual		20	20
2	Irion, TX	Qf	Asexual		9	8	1
3	San Marcos, TX	Qf	Sexual	m	10	4	6
3	San Marcos, TX	Qf	Sexual	f	10	3	7
4	Luling, TX	Qv	Asexual		10		9				1
5	Encino, TX	Qf	Sexual	m	10		10
5	Encino, TX	Qf	Sexual	f	10		10
5	Encino, TX	Qf	Asexual		30		30
6	Live Oak Park, TX	Qf	Sexual	m	10		10
6	Live Oak Park, TX	Qf	Sexual	f	10		10
6	Live Oak Park, TX	Qf	Asexual		26		26
7	Rice University, TX	Qv	Sexual	m	10	10
7	Rice University, TX	Qv	Sexual	f	10	10
7	Rice University, TX	Qv	Asexual		10	10
8	Picayune, MS	Qv	Sexual	m	8	1	7
8	Picayune, MS	Qv	Sexual	f	7	1	6
9	Gautier, MS	Qv	Sexual	m	5			5
9	Gautier, MS	Qv	Sexual	f	13		4	9
9	Gautier MS	Qv	Asexual		10			10
10	Gulf Shores, AL	Qg	Sexual	m	11			11
10	Gulf Shores, AL	Qg	Sexual	f	9	1		8
11	Inlet Beach, FL	Qg	Sexual	m	6	6
11	Inlet Beach, FL	Qg	Sexual	f	4	4
11	Inlet Beach, FL	Qg	Asexual		9	9
12	Parker, FL	Qg	Asexual		10	9			1
13	Lanark Village, FL	Qg	Sexual	m	9	9
13	Lanark Village,FL	Qg	Sexual	f	7	7
14	Ochlockonee, FL	Qg	Asexual		10	10
15	Perry, Fl	Qv	Sexual	m	10	10
15	Perry, Fl	Qv	Sexual	f	10	8				2
15	Perry, Fl	Qv	Asexual		10	10
16	Sapelo Island, GA	Qv	Asexual		10							10
17	High Springs, Fl	Qv	Sexual	m	1			1
17	High Springs, Fl	Qv	Sexual	f	2			2
18	Progress Park, Fl	Qv	Asexual		10	3		1	6
19	Cedar Key, FL	Qg	Sexual	m	8			2	6
19	Cedar Key, FL	Qg	Sexual	f	3			3
20	Lake Lizzie, FL	Qg	Sexual	m	10	10
20	Lake Lizzie, FL	Qg	Sexual	f	10	10
20	Lake Lizzie, FL	Qg	Asexual		10	10
21	Hickory, Fl	Qv	Asexual		6								6
22	Kissimmee River, Fl	Qv	Sexual	m	10								10
22	Kissimmee River, Fl	Qv	Sexual	f	10						1		9
23	Dickinson St. Park, FL	Qg	Sexual	m	9				9
23	Dickinson St. Park, FL	Qg	Sexual	f	11				11
