# Supplementary material for: Diversity and distribution of Wolbachia in relation to geography, host plant affiliation and life cycle of a heterogonic gall wasp
Source: BMC Evol Biol. 2018 Mar 27;18:37. doi: 10.1186/s12862-018-1151-z (PMC5870337; doi:10.1186/s12862-018-1151-z)
Supplement: Supplementary file 2 — Table S2. Maternal transmission rate of Wolbachia. Infection = infection status of the female, offspring = number of offspring tested for Wolbachia, uninfected = number of uninfected individuals, infected = number of infected individuals, transmission rate = transmission rate of Wolbachia from infected mothers to their offspring. (XLSX 42 kb) [file 12862_2018_1151_MOESM2_ESM.xlsx]

## Sheet: Blatt1
cross #	female	total	uninfected	infected	% transmission
1	uninf	14	14	0	-
2	uninf	14	14	0	-
3	uninf	14	14	0	-
4	uninf	14	14	0	-
5	uninf	14	14	0	-
6	uninf	14	14	0	-
7	uninf	14	14	0	-
8	uninf	14	14	0	-
9	uninf	14	14	0	-
10	uninf	14	14	0	-
11	uninf	14	14	0	-
12	uninf	14	14	0	-
13	uninf	14	14	0	-
14	inf	13	1	12	92.3077
15	inf	14	5	9	64.2857
16	inf	11		11	100
17	inf	14	1	13	92.8571
18	inf	16		16	100
19	inf	16		16	100
20	inf	16	3	13	81.25
21	inf	16	1	15	93.75
22	inf	16	4	12	75
23	inf	16	4	12	75
